# Supplementary material for: Combined Treatment with Herbal Medicine and Drug Ameliorates Inflammation and Metabolic Abnormalities in the Liver of an Amyotrophic Lateral Sclerosis Mouse Model
Source: Antioxidants (Basel). 2022 Jan 17;11(1):173. doi: 10.3390/antiox11010173 (PMC8773307; doi:10.3390/antiox11010173)
Supplement: Supplementary file 1 [file antioxidants-11-00173-s001.zip]

Archive with 1 entries (1 files):
- antioxidants-1545573-supplementary.pdf
